# Supplementary material for: Multidomain analyses of a longitudinal human microbiome intestinal cleanout perturbation experiment
Source: PLoS Comput Biol. 2017 Aug 18;13(8):e1005706. doi: 10.1371/journal.pcbi.1005706 (PMC5576755; doi:10.1371/journal.pcbi.1005706)
Supplement: S1 Data — This archive contains the R code, data and html output with figures as generated by the code in png and eps formats. All code and data for reproducing the analysis and figures in this study are also available on the Stanford Digital Repository purl https://purl.stanford.edu/cf264md0197. A docker image containing code and data, with all required packages preinstalled, is available at the SDR purl https://purl.stanford.edu/cf264md0197. (ZIP) [file pcbi.1005706.s001.zip]

Archive with 3 entries (2 files):
- S0_DataAnalysis.tar
- __MACOSX/
- __MACOSX/._S0_DataAnalysis.tar
